# Supplementary material for: Mass spectrometry-based metabolomics uncovers distinct metabolic signatures and potential therapeutic targets in Plasmodium knowlesi
Source: PLoS One. 2025 Nov 13;20(11):e0337058. doi: 10.1371/journal.pone.0337058 (PMC12614518; doi:10.1371/journal.pone.0337058)
Supplement: S1 Appendix — (ZIP) [file pone.0337058.s001.zip]

Archive with 6 entries (5 files):
- Supplementary information/
- Supplementary information/S1 Appendix.docx
- Supplementary information/S1 Table.xlsx
- Supplementary information/S2 Table.xlsx
- Supplementary information/S3 Table.xlsx
- Supplementary information/S4 Table.xlsx
