# Supplementary material for: Mass spectrometry-based metabolomics uncovers distinct metabolic signatures and potential therapeutic targets in Plasmodium knowlesi
Source: PLoS One. 2025 Nov 13;20(11):e0337058. doi: 10.1371/journal.pone.0337058 (PMC12614518; doi:10.1371/journal.pone.0337058)
Supplement: S1 Appendix — (ZIP) [file pone.0337058.s001.zip › Supplementary information/S1 Table.xlsx]

## Sheet: Sheet1
S1 Table. Top 100 most common metabolites across three blood stages of P. knowlesi
No.	Potential metabolites	m/z	RT	Mass error		Average peak intensity
					Adduct	Ring	Trophozoite	Schizont
1	PE(18:4(6Z,9Z,12Z,15Z)/P-18:1(11Z))	721.505	16.09	0	M+	4.41339e+06	4.52384e+06	3.78843e+06
2	PE(P-16:0/20:5(5Z,8Z,11Z,14Z,17Z))	721.505	15.81	0	M+	2.17528e+06	3.11204e+06	4.60074e+06
3	PC(O-16:0/13:0)	722.508	16.09	1	M+2Na-H	2.10964e+06	2.19705e+06	1.72591e+06
4	PC(O-14:0/15:0)	722.507	15.81	0	M+2Na-H	1.28025e+06	1.49505e+06	2.29943e+06
5	PA(19:1(9Z)/0:0)	473.264	7.67	1	M+Na	1.15424e+06	1.17012e+06	991342
6	Butyl 4'-O-butanoyl-6-O-hexadecanoyl-neohesperidoside	708.487	9.23	3	M+NH4	3.11512e+06	67879.4	18037.4
7	PC(22:1(11Z)/0:0)	577.412	9.34	2	M+	1.94649e+06	24432.7	11821.6
8	Histidylleucine	267.145	8.69	4	M-H	1.61863e+06	77011.7	146746
9	PE(13:0/14:0)[U]	621.438	9.3	2	M+	1.68046e+06	29518.1	11128.3
10	Oxaloacetate	112.987	0.3	3	M-H2O-H	484294	475872	477582
11	PG(14:0/14:0)	709.491	9.23	3	M+ACN+H	1.23807e+06	27380.1	8993.12
12	PE(14:0/22:5(4Z,7Z,10Z,13Z,16Z))	737.499	19.01	0	M+	359667	392640	397351
13	MG(0:0/16:0/0:0)	331.284	12.08	0	M+H	397427	386274	271593
14	PE(P-18:1(9Z)/18:4(6Z,9Z,12Z,15Z))	721.505	19.3	0	M+	303217	363328	378103
15	PE(18:3(9Z,12Z,15Z)/18:3(9Z,12Z,15Z))	753.517	9.2	1	M+NH4	966749	22539.5	6318.57
16	3-hexanoyl-NBD Cholesterol	663.451	15.83	5	M+H	179276	262426	547978
17	18-oxo-nonadecanoic acid	313.274	12.08	1	M+H	337249	336845	250726
18	2-Hexyldecanoic acid	255.233	13.17	1	M-H	269228	238499	348136
19	PG(18:4(6Z,9Z,12Z,15Z)/12:0)	669.416	9.26	5	M+H-H2O	747564	37293.6	17316.8
20	PA(16:0/20:4(5Z,8Z,11Z,14Z))	661.461	9.31	1	M+H-2H2O	717898	55433.5	20776.3
21	3-cis-Hydroxy-b,e-Caroten-3'-one	573.409	9.38	4	M+Na	712295	41094.8	21905
22	PA(18:3(6Z,9Z,12Z)/20:2(11Z,14Z))	705.488	9.26	2	M+H-H2O	659909	54988.5	23174.6
23	PS(P-16:0/12:0)	664.4544	16.07	1	M+H	224861	230666	250314
24	PG(17:0/20:4(5Z,8Z,11Z,14Z))	749.514	9.23	1	M+H-2H2O	611913	48328.9	19279.2
25	PI-Cer(t18:0/16:0)	797.5429	9.16	1	M+	646385	16687.4	5164.52
26	Stearic acid	283.264	14.93	2	M-H	211651	192429	253930
27	2-oxo-heneicosanoic acid	341.305	13.86	1	M+H	236898	237263	172308
28	Arginyl-Glycine	273.167	6.47	2	M+ACN+H	277006	180580	184047
29	MG(0:0/24:1(15Z)/0:0)	485.357	9.43	2	M+2Na-H	586614	27908.7	21263.9
30	PG(17:1(9Z)/22:4(7Z,10Z,13Z,16Z))	793.54	9.2	2	M+H-H2O	533536	38483.3	13646.3
31	PE(18:4(6Z,9Z,12Z,15Z)/20:5(5Z,8Z,11Z,14Z,17Z))	757.469	9.19	0	M+	549126	20736.2	7593.06
32	PE(16:0/18:2(9Z,12Z))	738.502	19.01	3	M+Na	185304	191274	196987
33	DG(P-14:0/18:1(9Z))	589.459	18.27	0	M+K	179313	176468	193170
34	PC(18:4(6Z,9Z,12Z,15Z)/14:1(9Z))	723.484	18.24	0	M+	169636	167655	181734
35	PC(16:0/9:0(CHO))	650.437	11.04	4	M+H	27027.1	376034	112786
36	PE(22:2(13Z,16Z)/22:6(4Z,7Z,10Z,13Z,16Z,19Z))	808.567	10.95	2	M+H-2H2O	135995	220874	113542
37	Medicagenic acid 28-O-[b-D-xylosyl-(1->4)-a-L-rhamnosyl-(1->2)-a-L-arabinosyl] ester	893.453	9.27	1	M-H2O-H	56586.4	238614	168453
38	PG(20:5(5Z,8Z,11Z,14Z,17Z)/21:0)	837.566	9.17	1	M-H+	424744	27404.9	8976.81
39	Arachidonoyl Ethanolamide-d8	400.304	9.43	1	M+2Na-H	439732	4658.13	3623.49
40	24,25-epoxy-cholesterol(d6)	445.334	9.43	2	M+K	398405	20056	24834.9
41	PI(15:0/18:3(9Z,12Z,15Z))	801.494	9.16	3	M+H-H2O	415637	15381.6	5246.75
42	PS(22:4(7Z,10Z,13Z,16Z)/0:0)	554.288	8.63	0	M-H2O-H	376531	23618.5	17546.7
43	PE(14:1(9Z)/22:5(4Z,7Z,10Z,13Z,16Z))	735.486	9.2	3	M+	383754	7373.99	2919.77
44	C16 Sphinganine	274.274	1.11	0	M+H	118222	164463	102949
45	PI-Cer(t20:0/16:0(2OH))	841.569	9.13	1	M+	370695	9923.21	2909.57
46	1,2,3-Tris(1-ethoxyethoxy)propane	331.209	6.7	0	M+Na	137232	95005.7	105521
47	PG(12:0/19:1(9Z))	724.513	16.09	1	M+NH4	111222	122061	98379.7
48	PI(O-20:0/20:5(5Z,8Z,11Z,14Z,17Z))	881.592	9.13	1	M+H-H2O	309880	17158.6	4303.47
49	PA(12:0/17:1(9Z))	604.412	9.3	3	M+	303564	12593.6	6894.26
50	PG(O-16:0/O-16:0)	758.566	12.4	2	M+ACN+Na	50957.7	97166.7	170743
51	PA(13:0/18:4(6Z,9Z,12Z,15Z))	626.393	9.3	2	M+	293431	14659.1	6515
52	PA(O-16:0/22:6(4Z,7Z,10Z,13Z,16Z,19Z))	706.491	9.27	4	M+	281252	22462.4	9176.7
53	PS(12:0/17:0)	711.492	17.07	0	M+NH4	142294	92971.4	75300.4
54	1,2-Didecanoyl-sn-glycerol	445.29	15.14	0	M+2Na-H	97126.2	84930.9	125536
55	PI(15:1(9Z)/20:2(11Z,14Z))	845.521	9.12	3	M-H+	290042	11998.1	3529.63
56	GlcCer(d15:1/18:0)	724.513	15.79	1	M+K	86276.3	94651.5	114453
57	13,14-dihydro Prostaglandin F1α	403.243	19.42	1	M+2Na-H	83245.7	81334	130283
58	PA(18:3(9Z,12Z,15Z)/22:2(13Z,16Z))	750.5168	9.23	4	M+	265058	21206.5	7866.83
59	PC(14:0/14:1(9Z))	714.446	9.23	2	M+K	269052	11346.2	4557.87
60	LysoPE(0:0/22:6(4Z,7Z,10Z,13Z,16Z,19Z))	524.277	8.06	3	M-H	110694	100688	68131.2
61	PA(P-16:0/18:4(6Z,9Z,12Z,15Z))	617.435	9.62	1	M+H-2H2O	250850	12556.4	12775
62	PE(18:3(6Z,9Z,12Z)/22:4(7Z,10Z,13Z,16Z))	754.519	9.2	2	M+H-2H2O	264478	6703.13	2897.33
63	PA(O-16:0/20:5(5Z,8Z,11Z,14Z,17Z))	680.477	16.09	1	M+	98493.5	103467	71017.4
64	2-(9R-(tricosanoyloxy)-3-methyl-2Z-decenoyloxy)-ethanesulfonic acid	708.487	9.53	4	M+ACN+Na	262580	5947.6	2624.88
65	PE(14:0/22:5(7Z,10Z,13Z,16Z,19Z))	737.499	17.8	1	M+	94419.9	80933.4	85337.8
66	PE(14:1(9Z)/20:5(5Z,8Z,11Z,14Z,17Z))	707.452	19.2	1	M+	79064.2	82376.5	96660.5
67	PE(14:1(9Z)/20:2(11Z,14Z))	758.471	9.2	1	M+2Na-H	238180	11708.7	3607.93
68	PE(18:1(9Z)/0:0)	478.292	9.03	3	M-H	106527	112501	33198.3
69	Leukotriene D4-d5	519.326	19.25	0	M+NH4	71696.3	79589.7	93622.2
70	PA(P-16:0/20:5(5Z,8Z,11Z,14Z,17Z))	661.461	9.58	1	M+H-H2O	225948	6547.37	4289.51
71	PA(P-16:0/20:4(5Z,8Z,11Z,14Z))	680.477	15.82	1	M+	64366.6	71381.2	92693.1
72	PS(12:0/15:0)	664.417	9.96	3	M-H	14309.7	146116	67611.6
73	PG(17:1(9Z)/0:0)	538.314	9.26	0	M+ACN+H	200741	17980.5	7257.57
74	PS(15:0/12:0)	666.431	9.94	4	M+H	15003.7	156425	53921.8
75	L-Histidinol	124.087	16.48	0	M+H-H2O	59896.6	88952.9	73566.7
76	C17 Sphingosine-1-phosphate	383.268	8.83	2	M+NH4	124919	35242	62182.6
77	PE(16:0/22:6(54Z,7Z,10Z,12E,16Z,19Z)(14OH))	779.512	9.16	3	M+	212477	5568.37	3920.88
78	PIP2(16:0/16:0)	951.441	7.33	1	M-H2O-H	41959.4	96458.7	83281.9
79	PG(P-20:0/20:4(5Z,8Z,11Z,14Z))	809.571	10.96	0	M-H+	64865	97139.1	58874.1
80	PE(15:0/18:2(9Z,12Z))	724.487	18.24	3	M+Na	67533.3	70351	75320.6
81	PI(P-20:0/22:4(7Z,10Z,13Z,16Z))	925.619	9.09	1	M-H+	200163	9553.3	2038.44
82	PC(20:5(5Z,8Z,11Z,14Z,17Z)/24:1(15Z))	928.618	9.07	1	M+K	205228	5422.3	895.117
83	PS(P-18:0/17:2(9Z,12Z))	802.497	9.16	0	M+2Na-H	190770	12865.4	4432.86
84	PE(22:5(4Z,7Z,10Z,13Z,16Z)/22:6(4Z,7Z,10Z,13Z,16Z,19Z))	802.521	11.93	3	M+H-2H2O	15749.5	139350	48848
85	PA(P-18:0/20:5(5Z,8Z,11Z,14Z,17Z))	705.486	9.55	0	M-H+	192554	6028.85	3661.51
86	MG(0:0/24:0/0:0)	423.382	15.01	4	M-H2O-H	66894.2	65924.1	69269.7
87	PG(O-20:0/22:4(7Z,10Z,13Z,16Z))	885.595	9.09	0	M+2Na-H	193592	5512.33	1145.95
88	Anandamide (20:2, n-6)	352.32	11.29	1	M+H	39427.6	120121	39221.7
89	PS(17:0/15:0)	736.514	9.23	2	M+H	183266	9912.49	3457.31
90	PG(22:1(11Z)/0:0)	608.39	10.81	4	M+ACN+H	12543.6	133880	48456.7
91	PC(18:4(6Z,9Z,12Z,15Z)/22:6(4Z,7Z,10Z,13Z,16Z,19Z))	889.547	9.09	0	M+ACN+Na	182723	5774.02	2137.46
92	18-hydroxy-9S,10R-dihydroxy-stearic acid	377.228	18.04	1	M+2Na-H	60305.8	52065.7	75290.2
93	Sphinganine	302.305	6.95	0	M+H	146550	10438.4	27042.2
94	PG(12:0/18:4(6Z,9Z,12Z,15Z))	669.416	9.55	4	M+H-H2O	158551	11889.3	10421
95	3-octadecylenic acid	281.248	13.47	1	M-H	56426.3	62005.8	61890.9
96	PE(12:0/15:0)	621.438	9.6	1	M+	157352	11153.3	11304.7
97	6alpha-hydroxycholestanol	449.336	15.14	2	M+2Na-H	54227.6	72093.2	52451.5
98	PS(20:1(11Z)/22:6(4Z,7Z,10Z,13Z,16Z,19Z))	842.532	10.99	1	M-H2O-H	54113.9	73664.5	50875.8
99	PS(14:0/12:0)	632.391	11.17	3	M-H2O-H	11297.8	116250	48670.3
100	PE(19:0/16:0)	756.55	13.04	1	M+Na	23784.4	58281	93871.1
