# Supplementary material for: Mass spectrometry-based metabolomics uncovers distinct metabolic signatures and potential therapeutic targets in Plasmodium knowlesi
Source: PLoS One. 2025 Nov 13;20(11):e0337058. doi: 10.1371/journal.pone.0337058 (PMC12614518; doi:10.1371/journal.pone.0337058)
Supplement: S1 Appendix — (ZIP) [file pone.0337058.s001.zip › Supplementary information/S2 Table.xlsx]

## Sheet: Sheet1
S2 Table Biased metabolites of each three blood stages of P. knowlesi
No	Potential Metabolites	m/z	Retention time (min)	Mass error (ppm)	Adduct	Mode	METLIN	f.value	p.value	negLog10(pvalue)	FDR	Fisher's LSD (top 1000)	Type
Ring-biased metabolites
1	PE(14:0/22:6(4Z,7Z,10Z,13Z,16Z,19Z))	735.486	9.2	3	M+	Positive	60291	10603	3.2718e-20	19.485	9.1477e-17	1 - 2; 1 - 3; 2 - 3	Ring-biased metabolites
2	27-Norcholestanehexol	472.361	9.43	5	M+NH4	Positive	57911	7844	1.9939e-19	18.7	2.1014e-16	1 - 2; 1 - 3	Ring-biased metabolites
3	PI(P-20:0/22:4(7Z,10Z,13Z,16Z))	926.621	9.09	4	M+	Positive	81163	7247.7	3.2028e-19	18.494	2.2012e-16	1 - 2; 1 - 3; 2 - 3	Ring-biased metabolites
4	PA(P-16:0/20:5(5Z,8Z,11Z,14Z,17Z))	661.461	9.58	1	M+H-H2O	Positive	82262	7133.8	3.5219e-19	18.453	2.2012e-16	1 - 2; 1 - 3	Ring-biased metabolites
5	PC(22:1(13Z)/22:5(4Z,7Z,10Z,13Z,16Z))	928.618	9.07	1	M+K	Positive	60027	5654.6	1.4181e-18	17.848	7.8785e-16	1 - 2; 1 - 3; 2 - 3	Ring-biased metabolites
6	PI(22:0/22:4(7Z,10Z,13Z,16Z))	969.645	9.05	1	M-H+	Positive	80715	5350	1.9763e-18	17.704	8.9831e-16	1 - 2; 1 - 3; 2 - 3	Ring-biased metabolites
7	Pro Lys Val Lys	488.357	9.41	2	M+NH4	Positive	203027	4890.3	3.386e-18	17.47	1.3023e-15	1 - 2; 1 - 3; 2 - 3	Ring-biased metabolites
8	PE(13:0/16:0)	649.468	9.31	1	M+	Positive	76620	4664	4.4979e-18	17.347	1.4531e-15	1 - 2; 1 - 3; 2 - 3	Ring-biased metabolites
9	PE(16:0/22:6(54Z,7Z,10Z,12E,16Z,19Z)(14OH))	818.473	9.15	1	M+K	Positive	82384	4459.7	5.8825e-18	17.23	1.7301e-15	1 - 2; 1 - 3; 2 - 3	Ring-biased metabolites
10	PI(13:0/20:3(8Z,11Z,14Z))	801.494	9.16	3	M+H-H2O	Positive	80075	4322.4	7.0946e-18	17.149	1.8045e-15	1 - 2; 1 - 3; 2 - 3	Ring-biased metabolites
11	Ala Val Val Pro Leu	515.356	9.37	1	M+NH4	Positive	264929	4310	7.218e-18	17.142	1.8045e-15	1 - 2; 1 - 3	Ring-biased metabolites
12	PA(O-16:0/22:6(4Z,7Z,10Z,13Z,16Z,19Z))	705.486	9.55	0	M-H+	Positive	82236	3858.4	1.401e-17	16.854	2.5732e-15	1 - 2; 1 - 3	Ring-biased metabolites
13	PC(10:0/18:1(9Z))	714.446	9.23	2	M+K	Positive	39134	3840.3	1.441e-17	16.841	2.5732e-15	1 - 2; 1 - 3; 2 - 3	Ring-biased metabolites
14	Lys Lys Lys	444.33	9.42	3	M+ACN+H	Positive	18451	3789	1.5618e-17	16.806	2.6486e-15	1 - 2; 1 - 3	Ring-biased metabolites
15	PE(14:1(9Z)/P-16:0)	709.491	9.23	3	M+ACN+H	Positive	60327	3778.1	1.5891e-17	16.799	2.6486e-15	1 - 2; 1 - 3; 2 - 3	Ring-biased metabolites
16	PE(14:0/22:6(4Z,7Z,10Z,13Z,16Z,19Z))	753.517	9.2	1	M+NH4	Positive	60291	3669	1.894e-17	16.723	2.8088e-15	1 - 2; 1 - 3; 2 - 3	Ring-biased metabolites
17	PG(22:1(11Z)/22:2(13Z,16Z))	929.622	9.06	0	M+2Na-H	Positive	79578	3663.8	1.91e-17	16.719	2.8088e-15	1 - 2; 1 - 3; 2 - 3	Ring-biased metabolites
18	PG(O-20:0/22:4(7Z,10Z,13Z,16Z))	885.595	9.09	0	M+2Na-H	Positive	79879	3557.8	2.2773e-17	16.643	3.0892e-15	1 - 2; 1 - 3; 2 - 3	Ring-biased metabolites
19	PI-Cer(t18:0/20:0(2OH))	868.595	9.12	3	M-H+	Positive	103167	3176.2	4.4932e-17	16.347	5.2958e-15	1 - 2; 1 - 3; 2 - 3	Ring-biased metabolites
20	PC(20:2(11E,14E)/20:2(11E,14E))	882.595	9.13	1	M+2Na-H	Positive	39786	3156.9	4.6603e-17	16.332	5.2958e-15	1 - 2; 1 - 3; 2 - 3	Ring-biased metabolites
21	Phe His Arg Arg	597.337	9.62	0	M+H-H2O	Positive	138173	3099.9	5.1974e-17	16.284	5.6494e-15	1 - 2; 1 - 3	Ring-biased metabolites
22	His Ile Arg Arg	581.364	9.62	1	M+H	Positive	154573	3071.3	5.4942e-17	16.26	5.8449e-15	1 - 2; 1 - 3	Ring-biased metabolites
23	PS(21:0/22:6(4Z,7Z,10Z,13Z,16Z,19Z))	842.571	9.12	1	M+H-2H2O	Positive	3872	2954.2	6.9338e-17	16.159	7.0754e-15	1 - 2; 1 - 3	Ring-biased metabolites
24	Asp Met Gln Trp	617.179	7.29	1	M+K	Positive	123758	2920.1	7.4326e-17	16.129	7.2869e-15	1 - 2; 1 - 3; 2 - 3	Ring-biased metabolites
25	PA(18:4(6Z,9Z,12Z,15Z)/13:0)	626.393	9.3	2	M+	Positive	81590	2879.7	8.0802e-17	16.093	7.6228e-15	1 - 2; 1 - 3; 2 - 3	Ring-biased metabolites
26	Ala Lys Lys Val	427.304	9.43	1	M+H-H2O	Positive	106857	2852.9	8.5452e-17	16.068	7.7684e-15	1 - 2; 1 - 3	Ring-biased metabolites
27	1-(2E,6E,10E,14E-phytatetraenyl)-2-(2E,6E,10E,14E-phytatetraenyl)-sn-glycero-3-phosphocholine	840.566	9.13	1	M+K	Positive	46684	2766.6	1.0269e-16	15.988	9.0081e-15	1 - 2; 1 - 3; 2 - 3	Ring-biased metabolites
28	Lys Lys Lys Lys	529.383	9.7	0	M-H+	Positive	170847	2707.1	1.1697e-16	15.932	9.9127e-15	1 - 2; 1 - 3	Ring-biased metabolites
29	PI(O-20:0/20:5(5Z,8Z,11Z,14Z,17Z))	881.592	9.13	1	M+H-H2O	Positive	81049	2605	1.4727e-16	15.832	1.1505e-14	1 - 2; 1 - 3; 2 - 3	Ring-biased metabolites
30	PI-Cer(t18:0/18:0(2OH))	841.569	9.13	1	M+	Positive	103166	2558.4	1.6407e-16	15.785	1.262e-14	1 - 2; 1 - 3; 2 - 3	Ring-biased metabolites
31	PE(18:1(11Z)/22:6(4Z,7Z,10Z,13Z,16Z,19Z))	754.519	9.2	2	M+H-2H2O	Positive	60462	2538.5	1.7192e-16	15.765	1.2641e-14	1 - 2; 1 - 3	Ring-biased metabolites
32	PGP(16:0/18:1(9Z))	846.524	9.12	1	M+NH4	Positive	40882	2521.2	1.7907e-16	15.747	1.2976e-14	1 - 2; 1 - 3; 2 - 3	Ring-biased metabolites
33	PI-Cer(d18:0/16:0(2OH))	797.543	9.16	1	M+	Positive	103159	2330.7	2.866e-16	15.543	1.8855e-14	1 - 2; 1 - 3; 2 - 3	Ring-biased metabolites
34	Ile Lys Lys Lys	516.387	9.41	1	M+H	Positive	162847	2255.8	3.4853e-16	15.458	2.2059e-14	1 - 2; 1 - 3	Ring-biased metabolites
35	PC(20:5(5Z,8Z,11Z,14Z,17Z)/20:5(5Z,8Z,11Z,14Z,17Z))	889.547	9.09	0	M+ACN+Na	Positive	59957	2239.9	3.6358e-16	15.439	2.2443e-14	1 - 2; 1 - 3; 2 - 3	Ring-biased metabolites
36	PI(22:2(13Z,16Z)/22:2(13Z,16Z))	970.649	9.06	2	M+	Positive	80775	2171.5	4.3768e-16	15.359	2.5991e-14	1 - 2; 1 - 3	Ring-biased metabolites
37	MGDG(20:5(5Z,8Z,11Z,14Z,17Z)/18:4(6Z,9Z,12Z,15Z))	779.512	9.16	3	M+H-H2O	Positive	46652	2123.3	5.0057e-16	15.301	2.8441e-14	1 - 2; 1 - 3	Ring-biased metabolites
38	PI(14:0/12:0)	725.427	9.4	4	M-H	Negative	80925	2094.7	5.4294e-16	15.265	2.9832e-14	1 - 2; 1 - 3	Ring-biased metabolites
39	Ile Ile Lys Leu	485.357	9.71	1	M+	Positive	162448	2068	5.8617e-16	15.232	3.0851e-14	1 - 2; 1 - 3	Ring-biased metabolites
40	Arachidonoyl-EA(d8)	400.304	9.43	1	M+2Na-H	Positive	46565	2007.1	7.0105e-16	15.154	3.5768e-14	1 - 2; 1 - 3	Ring-biased metabolites
41	PI(15:0/20:3(8Z,11Z,14Z))	845.521	9.12	3	M-H+	Positive	80143	1998	7.2024e-16	15.143	3.6376e-14	1 - 2; 1 - 3; 2 - 3	Ring-biased metabolites
42	PA(18:3(6Z,9Z,12Z)/22:2(13Z,16Z))	750.517	9.23	4	M+	Positive	81558	1893.8	9.9234e-16	15.003	4.7254e-14	1 - 2; 1 - 3; 2 - 3	Ring-biased metabolites
43	PG(19:1(9Z)/22:4(7Z,10Z,13Z,16Z))	837.566	9.17	1	M-H+	Positive	79334	1877.6	1.0445e-15	14.981	4.8432e-14	1 - 2; 1 - 3; 2 - 3	Ring-biased metabolites
44	Asp His Lys Arg	553.285	8.63	0	M-H	Negative	122054	1877.2	1.0461e-15	14.98	4.8432e-14	1 - 2; 1 - 3	Ring-biased metabolites
45	PI(O-18:0/20:5(5Z,8Z,11Z,14Z,17Z))	934.576	9.04	2	M+ACN+Na	Positive	81070	1813.3	1.2869e-15	14.89	5.6442e-14	1 - 2; 1 - 3	Ring-biased metabolites
46	PE(18:4(6Z,9Z,12Z,15Z)/20:5(5Z,8Z,11Z,14Z,17Z))	757.469	9.19	0	M+	Positive	60609	1805	1.3227e-15	14.879	5.7017e-14	1 - 2; 1 - 3; 2 - 3	Ring-biased metabolites
47	PG(17:2(9Z,12Z)/20:2(11Z,14Z))	749.513	9.53	1	M+H-2H2O	Positive	79123	1804.9	1.3228e-15	14.879	5.7017e-14	1 - 2; 1 - 3	Ring-biased metabolites
48	Pro Gln Arg Arg	554.317	9.39	0	M-H+	Positive	204973	1776	1.4571e-15	14.837	6.0712e-14	1 - 2; 1 - 3	Ring-biased metabolites
49	PI-Cer(t18:0/18:0)	825.572	9.16	1	M+	Positive	103142	1740.5	1.6437e-15	14.784	6.6817e-14	1 - 2; 1 - 3	Ring-biased metabolites
50	PG(18:4(6Z,9Z,12Z,15Z)/12:0)	669.416	9.26	5	M+H-H2O	Positive	79250	1726.3	1.7266e-15	14.763	6.8515e-14	1 - 2; 1 - 3; 2 - 3	Ring-biased metabolites
51	Ile Leu Lys Ile	485.357	9.43	2	M+	Positive	163246	1714.1	1.8014e-15	14.744	7.0031e-14	1 - 2; 1 - 3	Ring-biased metabolites
52	PA(P-16:0/18:4(6Z,9Z,12Z,15Z))	617.435	9.62	1	M+H-2H2O	Positive	82255	1713.2	1.8068e-15	14.743	7.0031e-14	1 - 2; 1 - 3	Ring-biased metabolites
53	Arg Pro Ala	323.184	7.6	3	M-H2O-H	Positive	19199	1695.6	1.9223e-15	14.716	7.3372e-14	1 - 2; 1 - 3; 3 - 2	Ring-biased metabolites
54	PG(14:0/14:0)	709.49	9.53	1	M+ACN+H	Positive	3889	1684.1	2.0015e-15	14.699	7.5815e-14	1 - 2; 1 - 3	Ring-biased metabolites
55	Ala Ile Phe Trp	553.313	9.39	1	M+NH4	Positive	106378	1669.4	2.1099e-15	14.676	7.9319e-14	1 - 2; 1 - 3; 2 - 3	Ring-biased metabolites
56	Ile Leu Arg Arg	574.412	9.38	4	M+NH4	Positive	163373	1655.4	2.2183e-15	14.654	8.0961e-14	1 - 2; 1 - 3; 2 - 3	Ring-biased metabolites
57	His Arg Ile Arg	581.364	9.34	1	M+H	Positive	157233	1646.1	2.2944e-15	14.639	8.3132e-14	1 - 2; 1 - 3; 2 - 3	Ring-biased metabolites
58	PA(18:3(9Z,12Z,15Z)/20:2(11Z,14Z))	705.488	9.26	2	M+H-H2O	Positive	81579	1630.6	2.4283e-15	14.615	8.6726e-14	1 - 2; 1 - 3; 2 - 3	Ring-biased metabolites
59	Ile Leu Arg Lys	529.383	9.41	0	M-H+	Positive	163367	1563.9	3.1163e-15	14.506	1.0053e-13	1 - 2; 1 - 3; 2 - 3	Ring-biased metabolites
60	PG(17:1(9Z)/20:3(8Z,11Z,14Z))	749.514	9.23	1	M+H-2H2O	Positive	79094	1544.9	3.3534e-15	14.475	1.0545e-13	1 - 2; 1 - 3; 2 - 3	Ring-biased metabolites
61	PS(P-18:0/17:2(9Z,12Z))	802.497	9.16	0	M+2Na-H	Positive	78778	1519	3.7089e-15	14.431	1.1148e-13	1 - 2; 1 - 3; 2 - 3	Ring-biased metabolites
62	Ser Arg Arg Tyr	598.342	9.34	1	M+NH4	Positive	229378	1516.5	3.7457e-15	14.426	1.1148e-13	1 - 2; 1 - 3; 2 - 3	Ring-biased metabolites
63	PGF2alpha-EA(d4)	401.308	9.44	1	M+	Positive	45960	1492.1	4.1266e-15	14.384	1.2137e-13	1 - 2; 1 - 3; 3 - 2	Ring-biased metabolites
64	PI(18:3(6Z,9Z,12Z)/20:5(5Z,8Z,11Z,14Z,17Z))	861.495	9.12	4	M+H-H2O	Positive	80380	1486.1	4.2282e-15	14.374	1.2291e-13	1 - 2; 1 - 3; 2 - 3	Ring-biased metabolites
65	PE(12:0/15:0)	621.438	9.3	2	M+	Positive	76595	1455.8	4.7809e-15	14.32	1.3505e-13	1 - 2; 1 - 3; 2 - 3	Ring-biased metabolites
66	Pro Val Glu Thr Leu	599.34	9.34	0	M+ACN+H	Positive	264583	1429.9	5.323e-15	14.274	1.4869e-13	1 - 2; 1 - 3	Ring-biased metabolites
67	His Phe Arg Arg	597.338	9.34	1	M+H-H2O	Positive	153373	1425.1	5.4321e-15	14.265	1.5089e-13	1 - 2; 1 - 3; 2 - 3	Ring-biased metabolites
68	PS(17:1(9Z)/22:4(7Z,10Z,13Z,16Z))	823.539	9.12	3	M+	Positive	77940	1420.4	5.5405e-15	14.256	1.5305e-13	1 - 2; 1 - 3	Ring-biased metabolites
69	Trp Glu Leu Arg Lys	731.419	9.22	1	M+H	Positive	264419	1335.9	7.9908e-15	14.097	2.0809e-13	1 - 2; 1 - 3	Ring-biased metabolites
70	Ala Phe Lys Thr	465.259	9.44	1	M+	Positive	105256	1329.2	8.2334e-15	14.084	2.133e-13	1 - 2; 1 - 3	Ring-biased metabolites
71	Ile Pro Arg Arg	539.344	9.39	2	M-H+	Positive	164573	1312.8	8.8692e-15	14.052	2.2859e-13	1 - 2; 1 - 3	Ring-biased metabolites
72	Lys Asn Arg Arg	537.338	9.38	0	M+H-2H2O	Positive	172173	1275.7	1.0526e-14	13.978	2.615e-13	1 - 2; 1 - 3	Ring-biased metabolites
73	PS(O-18:0/20:5(5Z,8Z,11Z,14Z,17Z))	795.545	9.19	5	M+	Positive	78732	1221.2	1.3656e-14	13.865	3.2827e-13	1 - 2; 1 - 3	Ring-biased metabolites
74	PE(P-18:0/22:6(4Z,7Z,10Z,13Z,16Z,19Z))	839.57	9.16	3	M+ACN+Na	Positive	46708	1213	1.4222e-14	13.847	3.3695e-13	1 - 2; 1 - 3; 2 - 3	Ring-biased metabolites
75	PE(18:3(9Z,12Z,15Z)/18:3(9Z,12Z,15Z))	774.446	9.19	1	M+K	Positive	40428	1124.7	2.2323e-14	13.651	4.7325e-13	1 - 2; 1 - 3; 2 - 3	Ring-biased metabolites
76	PE(13:0/14:0)[U]	621.438	9.6	1	M+	Positive	40458	1098.5	2.5695e-14	13.59	5.244e-13	1 - 2; 1 - 3	Ring-biased metabolites
77	PA(15:0/20:3(8Z,11Z,14Z))	667.47	9.26	1	M+H-H2O	Positive	81317	994.98	4.6382e-14	13.334	8.4431e-13	1 - 2; 1 - 3	Ring-biased metabolites
78	Lys Lys Arg Arg	604.439	9.36	4	M+NH4	Positive	170973	970.63	5.3769e-14	13.269	9.2705e-13	1 - 2; 1 - 3	Ring-biased metabolites
79	PG(17:1(9Z)/22:4(7Z,10Z,13Z,16Z))	793.54	9.2	2	M+H-H2O	Positive	79101	947.44	6.2108e-14	13.207	1.0351e-12	1 - 2; 1 - 3; 2 - 3	Ring-biased metabolites
80	PI(O-18:0/22:4(7Z,10Z,13Z,16Z))	451.313	9.09	3	M+2H	Positive	81025	889.81	9.0284e-14	13.044	1.4151e-12	1 - 2; 1 - 3; 3 - 2	Ring-biased metabolites
81	PI-Cer(t20:0/16:0(2OH))	824.567	9.15	2	M-H+	Positive	103142	868.34	1.0443e-13	12.981	1.592e-12	1 - 2; 1 - 3; 2 - 3	Ring-biased metabolites
82	PE(22:4(7Z,10Z,13Z,16Z)/22:5(4Z,7Z,10Z,13Z,16Z))	883.597	9.12	2	M+ACN+H	Positive	60992	863.52	1.0795e-13	12.967	1.6357e-12	1 - 2; 1 - 3	Ring-biased metabolites
83	PE(14:0/P-18:1(11Z))	737.52	9.23	0	M+ACN+Na	Positive	60296	847.45	1.2074e-13	12.918	1.7967e-12	1 - 2; 1 - 3	Ring-biased metabolites
84	PE(16:0/18:3(9Z,12Z,15Z))	758.471	9.2	1	M+2Na-H	Positive	40440	837.72	1.2934e-13	12.888	1.8854e-12	1 - 2; 1 - 3; 2 - 3	Ring-biased metabolites
85	Lys Lys Val Pro	493.311	9.71	0	M+Na	Positive	171031	808.35	1.5997e-13	12.796	2.2724e-12	1 - 2; 1 - 3; 3 - 2	Ring-biased metabolites
86	PS(20:0/12:0)	736.514	9.23	2	M+H	Positive	78531	801.25	1.686e-13	12.773	2.3814e-12	1 - 2; 1 - 3; 2 - 3	Ring-biased metabolites
87	Lys Lys Pro Val	488.357	9.71	2	M+NH4	Positive	170936	790.85	1.8224e-13	12.739	2.5241e-12	1 - 2; 1 - 3	Ring-biased metabolites
88	PS(22:4(7Z,10Z,13Z,16Z)/22:6(4Z,7Z,10Z,13Z,16Z,19Z))	906.524	9.09	1	M+Na	Positive	76479	780.59	1.9698e-13	12.706	2.6547e-12	1 - 2; 1 - 3	Ring-biased metabolites
89	PA(P-18:0/20:5(5Z,8Z,11Z,14Z,17Z))	706.491	9.27	4	M+	Positive	82290	777.24	2.0208e-13	12.694	2.7016e-12	1 - 2; 1 - 3; 2 - 3	Ring-biased metabolites
90	14E-tricosenoic acid	397.304	9.46	3	M+2Na-H	Positive	35074	760.82	2.2949e-13	12.639	2.9959e-12	1 - 2; 1 - 3; 3 - 2	Ring-biased metabolites
91	His Ile Lys Val	495.318	9.41	2	M+	Positive	154456	744.9	2.6027e-13	12.585	3.3259e-12	1 - 2; 1 - 3; 3 - 2	Ring-biased metabolites
92	PI(P-18:0/18:4(6Z,9Z,12Z,15Z))	823.509	9.33	4	M-H2O-H	Negative	81121	744.67	2.6075e-13	12.584	3.3259e-12	1 - 2; 1 - 3	Ring-biased metabolites
93	Glc-GP(18:0/20:4(5Z,8Z,11Z,14Z))	867.536	9.29	3	M-H2O-H	Negative	40961	687.22	4.2042e-13	12.376	5.0289e-12	1 - 2; 1 - 3	Ring-biased metabolites
94	Cer(d18:0/22:0(2OH))	638.61	1.06	1	M-H	Negative	103011	668.24	4.9661e-13	12.304	5.7745e-12	1 - 2; 1 - 3; 2 - 3	Ring-biased metabolites
95	GlcCer(d18:0/24:0)	858.677	0.98	0	M+2Na-H	Positive	41619	656.65	5.5104e-13	12.259	6.2335e-12	1 - 2; 1 - 3	Ring-biased metabolites
96	PG(20:4(5Z,8Z,11Z,14Z)/12:0)	713.442	9.53	3	M-H+	Positive	79445	649.72	5.8694e-13	12.231	6.5654e-12	1 - 2; 1 - 3	Ring-biased metabolites
97	PI(O-16:0/18:3(9Z,12Z,15Z))	863.499	9.12	4	M+2Na-H	Positive	81062	644.29	6.1698e-13	12.21	6.825e-12	1 - 2; 1 - 3	Ring-biased metabolites
98	Pro Val Val	294.182	10.9	0	M-H2O-H	Negative	22872	639.62	6.4423e-13	12.191	7.0485e-12	1 - 2; 1 - 3; 3 - 2	Ring-biased metabolites
99	PS(19:0/20:5(5Z,8Z,11Z,14Z,17Z))	862.498	9.12	1	M+K	Positive	78137	598.66	9.5468e-13	12.02	9.5852e-12	1 - 2; 1 - 3	Ring-biased metabolites
100	PI(18:0/22:4(10Z,13Z,16Z,19Z))	978.6029	9.02	1	M+ACN+Na	Positive	61202	581.75	1.1317e-12	11.946	1.0988e-11	1 - 2; 1 - 3	Ring-biased metabolites
101	PA(17:0/20:4(5Z,8Z,11Z,14Z))	711.495	9.23	1	M+H	Positive	3882	559.51	1.4265e-12	11.846	1.3437e-11	1 - 2; 1 - 3	Ring-biased metabolites
102	PS(19:1(9Z)/0:0)	538.314	9.26	0	M+H	Positive	78846	548.56	1.6041e-12	11.795	1.4689e-11	1 - 2; 1 - 3; 2 - 3	Ring-biased metabolites
103	PE(24:0/P-18:1(11Z))	794.646	1	4	M-H2O-H	Negative	61128	548.18	1.6106e-12	11.793	1.4695e-11	1 - 2; 1 - 3	Ring-biased metabolites
104	Arg Thr Thr Arg	531.302	8.65	3	M-H	Negative	222213	537.94	1.8014e-12	11.744	1.6113e-11	1 - 2; 1 - 3	Ring-biased metabolites
105	PS(15:0/22:0)	869.599	9.12	0	M+ACN+Na	Positive	77820	524.29	2.0981e-12	11.678	1.8245e-11	1 - 2; 1 - 3	Ring-biased metabolites
106	Ile Lys Tyr Arg	642.367	9.3	4	M+ACN+Na	Positive	163073	519.62	2.2124e-12	11.655	1.8902e-11	1 - 2; 1 - 3; 2 - 3	Ring-biased metabolites
107	His Ile Lys His	532.3	8.68	0	M-H	Negative	154445	517.64	2.263e-12	11.645	1.9211e-11	1 - 2; 1 - 3	Ring-biased metabolites
108	PG(19:0/20:5(5Z,8Z,11Z,14Z,17Z))	793.539	9.5	1	M+H-H2O	Positive	79298	512.5	2.401e-12	11.62	2.0143e-11	1 - 2; 1 - 3	Ring-biased metabolites
109	PG(18:0/20:4(5Z,8Z,11Z,14Z))	799.548	9.16	0	M+H	Positive	40870	510.6	2.4545e-12	11.61	2.0488e-11	1 - 2; 1 - 3; 3 - 2	Ring-biased metabolites
110	2alpha,3alpha-(Difluoromethylene)-5alpha-androstan-17beta-ol acetate	384.271	8.51	0	M+NH4	Positive	70795	488.06	3.2081e-12	11.494	2.5473e-11	1 - 2; 1 - 3	Ring-biased metabolites
111	Ala Lys Lys Lys	491.365	9.41	3	M+NH4	Positive	106848	478.88	3.5903e-12	11.445	2.7692e-11	1 - 2; 1 - 3; 3 - 2	Ring-biased metabolites
112	PG(P-20:0/20:5(5Z,8Z,11Z,14Z,17Z))	847.527	9.11	2	M+K	Positive	79984	433.37	6.4857e-12	11.188	4.5472e-11	1 - 2; 1 - 3	Ring-biased metabolites
113	PG(13:0/15:0)	356.212	9.12	2	M+2Na	Positive	79762	432.85	6.5318e-12	11.185	4.5677e-11	1 - 2; 1 - 3	Ring-biased metabolites
114	PA(22:4(7Z,10Z,13Z,16Z)/19:1(9Z))	803.5	9.15	2	M+K	Positive	81970	430.64	6.7322e-12	11.172	4.6752e-11	1 - 2; 1 - 3	Ring-biased metabolites
115	Ile Ile Arg	383.277	9.43	0	M+H-H2O	Positive	20055	422.25	7.5631e-12	11.121	5.1661e-11	1 - 2; 1 - 3; 3 - 2	Ring-biased metabolites
116	PC(18:4(6Z,9Z,12Z,15Z)/22:6(4Z,7Z,10Z,13Z,16Z,19Z))	867.565	9.09	1	M+ACN+H	Positive	59701	418.3	7.996e-12	11.097	5.3881e-11	1 - 2; 1 - 3	Ring-biased metabolites
117	PI(P-20:0/0:0)	593.347	9.49	2	M-H2O-H	Negative	81201	395.49	1.1139e-11	10.953	7.131e-11	1 - 2; 1 - 3	Ring-biased metabolites
118	PG(P-18:0/18:4(6Z,9Z,12Z,15Z))	755.521	9.19	1	M+H	Positive	79947	394.6	1.1289e-11	10.947	7.209e-11	1 - 2; 1 - 3	Ring-biased metabolites
119	PG(20:1(11Z)/22:4(7Z,10Z,13Z,16Z))	891.553	9.09	2	M+K	Positive	79381	389.77	1.214e-11	10.916	7.6546e-11	1 - 2; 1 - 3	Ring-biased metabolites
120	PS(O-16:0/14:0)	693.494	9.28	1	M+	Positive	78650	383.89	1.3282e-11	10.877	8.251e-11	1 - 2; 1 - 3	Ring-biased metabolites
121	TG(13:0/13:0/20:3(8Z,11Z,14Z))	790.69	0.98	2	M+NH4	Positive	98570	376.12	1.4986e-11	10.824	9.0604e-11	1 - 2; 1 - 3	Ring-biased metabolites
122	PE(20:5(5Z,8Z,11Z,14Z,17Z)/18:4(6Z,9Z,12Z,15Z))	757.468	9.49	0	M+	Positive	60855	375.96	1.5024e-11	10.823	9.0722e-11	1 - 2; 1 - 3	Ring-biased metabolites
123	PE(16:1(5Z)/15:0)	714.446	9.51	2	M+K	Positive	46702	375.02	1.5247e-11	10.817	9.174e-11	1 - 2; 1 - 3	Ring-biased metabolites
124	PE(22:6(4Z,7Z,10Z,13Z,16Z,19Z)/22:2(13Z,16Z))	826.575	9.15	0	M+H-H2O	Positive	61090	373.26	1.5678e-11	10.805	9.3994e-11	1 - 2; 1 - 3; 3 - 2	Ring-biased metabolites
125	PS(18:2(9Z,12Z)/22:1(11Z))	840.577	1.02	1	M-H	Negative	78027	372.58	1.5847e-11	10.8	9.4441e-11	1 - 2; 1 - 3	Ring-biased metabolites
126	PC(22:5(4Z,7Z,10Z,13Z,16Z)/24:1(15Z))	956.648	9.04	3	M+K	Positive	60130	359.53	1.9562e-11	10.709	1.1347e-10	1 - 2; 1 - 3; 3 - 2	Ring-biased metabolites
127	9,11alpha-epoxy-6alpha-acetoxy-cholest-7-en-3beta,5alpha,19-triol	473.327	9.06	0	M+H-H2O	Positive	83895	359.28	1.964e-11	10.707	1.1379e-10	1 - 2; 1 - 3	Ring-biased metabolites
128	PC(22:1(11Z)/0:0)	577.412	9.34	2	M+	Positive	76576	348.77	2.3401e-11	10.631	1.3211e-10	1 - 2; 1 - 3	Ring-biased metabolites
129	PE(14:0/18:1(9Z))	753.515	9.5	0	M+ACN+Na	Positive	60272	342.29	2.6139e-11	10.583	1.4489e-10	1 - 2; 1 - 3	Ring-biased metabolites
130	Leu Ile Asp Glu Leu	643.366	9.3	0	M+ACN+H	Positive	264577	341.01	2.672e-11	10.573	1.4746e-10	1 - 2; 1 - 3	Ring-biased metabolites
131	PE(24:0/22:4(7Z,10Z,13Z,16Z))	918.634	0.98	1	M+K	Positive	61120	340	2.719e-11	10.566	1.4973e-10	1 - 2; 1 - 3	Ring-biased metabolites
132	PE(18:1(9Z)/16:0)	781.546	9.2	1	M+ACN+Na	Positive	40497	338.87	2.7731e-11	10.557	1.5237e-10	1 - 2; 1 - 3	Ring-biased metabolites
133	Ile Arg Lys Tyr	642.367	9.6	5	M+ACN+Na	Positive	165258	338.41	2.7953e-11	10.554	1.5308e-10	1 - 2; 1 - 3	Ring-biased metabolites
134	Cer(t20:0/26:0(2OH))	722.702	0.98	1	M+H-H2O	Positive	103038	327.09	3.4164e-11	10.466	1.8289e-10	1 - 2; 1 - 3	Ring-biased metabolites
135	Hemin	650.14	7.37	2	M-H	Negative	5845	325.62	3.5083e-11	10.455	1.8701e-10	1 - 2; 1 - 3	Ring-biased metabolites
136	SM(d18:2/21:0)	770.632	1.02	2	M+	Positive	83764	314.21	4.3281e-11	10.364	2.2402e-10	1 - 2; 1 - 3	Ring-biased metabolites
137	Lys Leu Lys Lys	516.387	9.71	1	M+H	Positive	171247	308.05	4.8635e-11	10.313	2.4839e-10	1 - 2; 1 - 3	Ring-biased metabolites
138	24,25-epoxy-cholesterol(d6)	445.334	9.43	2	M+K	Positive	41655	307.81	4.8856e-11	10.311	2.4888e-10	1 - 2; 1 - 3	Ring-biased metabolites
139	Ceramide (d18:1/26:1(17Z))	674.643	1.03	3	M-H	Negative	7207	305.87	5.0703e-11	10.295	2.5668e-10	1 - 2; 1 - 3; 2 - 3	Ring-biased metabolites
Trophozoite biased metabolite
1	PS(14:1(9Z)/19:1(9Z))	744.482	13.08	0	M-H	Negative	77790	2866.3	8.3085e-17	16.08	7.6931e-15	2 - 1; 3 - 1; 2 - 3	Trophozoite-biased metabolites
2	Lys Trp Lys Val	540.328	8.58	2	M-H2O-H	Negative	174856	2070.2	5.8246e-16	15.235	3.0851e-14	2 - 1; 3 - 1; 2 - 3	Trophozoite-biased metabolites
3	PA(18:4(6Z,9Z,12Z,15Z)/16:1(9Z))	665.42	9.96	2	M-H	Negative	81596	1813.4	1.2864e-15	14.891	5.6442e-14	2 - 1; 3 - 1; 2 - 3	Trophozoite-biased metabolites
4	PS(13:0/14:0)	664.417	9.96	3	M-H	Negative	77733	1506.9	3.8908e-15	14.41	1.1511e-13	2 - 1; 3 - 1; 2 - 3	Trophozoite-biased metabolites
5	PS(12:0/12:0)	622.371	9.85	2	M-H	Negative	40812	1237.3	1.2631e-14	13.899	3.0659e-13	2 - 1; 3 - 1; 2 - 3	Trophozoite-biased metabolites
6	PS(12:0/13:0)	618.375	10.7	3	M-H2O-H	Negative	3870	1148.7	1.9685e-14	13.706	4.2794e-13	2 - 1; 3 - 1; 2 - 3	Trophozoite-biased metabolites
7	Lys Lys Arg Tyr	592.36	10.4	4	M-H	Negative	170978	992.68	4.7027e-14	13.328	8.4861e-13	2 - 1; 3 - 1; 2 - 3	Trophozoite-biased metabolites
8	PE(18:0/0:0)	480.308	10.09	4	M-H	Negative	40775	980.4	5.0651e-14	13.295	8.949e-13	2 - 1; 3 - 1; 2 - 3	Trophozoite-biased metabolites
9	PG(12:0/20:4(5Z,8Z,11Z,14Z))	695.431	11.07	3	M-H2O-H	Negative	78887	861.01	1.0984e-13	12.959	1.6593e-12	2 - 1; 3 - 1; 2 - 3	Trophozoite-biased metabolites
10	Asp Lys Arg His	553.286	1.12	1	M-H	Negative	122966	847.81	1.2043e-13	12.919	1.7967e-12	2 - 1; 3 - 1; 2 - 3	Trophozoite-biased metabolites
11	PS(12:0/17:0)	692.449	11.57	2	M-H	Negative	77714	805.23	1.637e-13	12.786	2.3187e-12	2 - 1; 3 - 1; 2 - 3	Trophozoite-biased metabolites
12	His Lys Leu Val Val	636.421	12.52	2	M+ACN+H	Positive	264518	784.26	1.9155e-13	12.718	2.6025e-12	2 - 1; 3 - 1; 2 - 3	Trophozoite-biased metabolites
13	PE(22:5(4Z,7Z,10Z,13Z,16Z)/22:6(4Z,7Z,10Z,13Z,16Z,19Z))	802.521	11.93	3	M+H-2H2O	Positive	61028	677.45	4.5781e-13	12.339	5.3987e-12	2 - 1; 3 - 1; 2 - 3	Trophozoite-biased metabolites
14	PG(15:0/22:4(7Z,10Z,13Z,16Z))	765.51	10.94	4	M-H2O-H	Negative	78984	548.64	1.6026e-12	11.795	1.4689e-11	2 - 1; 3 - 1; 2 - 3	Trophozoite-biased metabolites
15	PS(12:0/16:1(9Z))	658.407	11.73	2	M-H2O-H	Negative	77713	539.75	1.7658e-12	11.753	1.5851e-11	2 - 1; 3 - 1; 2 - 3	Trophozoite-biased metabolites
16	Phe Phe Phe Tyr	621.274	1.09	3	M-H	Negative	137179	512.15	2.4108e-12	11.618	2.0191e-11	2 - 1; 3 - 1; 2 - 3	Trophozoite-biased metabolites
17	PS(14:0/14:1(9Z))	658.407	12.17	2	M-H2O-H	Negative	77758	510.03	2.471e-12	11.607	2.0592e-11	2 - 1; 3 - 1; 2 - 3	Trophozoite-biased metabolites
18	PS(22:4(7Z,10Z,13Z,16Z)/0:0)	554.289	1.08	2	M-H2O-H	Negative	78841	509.55	2.4848e-12	11.605	2.0672e-11	2 - 1; 3 - 1; 2 - 3	Trophozoite-biased metabolites
19	Val Arg Trp Trp	644.332	9.05	1	M-H	Negative	245457	498.5	2.8298e-12	11.548	2.2942e-11	2 - 1; 3 - 1; 2 - 3	Trophozoite-biased metabolites
20	PS(13:0/20:1(11Z))	746.494	12.8	5	M-H	Negative	77747	498.46	2.831e-12	11.548	2.2942e-11	2 - 1; 3 - 1; 2 - 3	Trophozoite-biased metabolites
21	Lys Leu Arg Val Asp	594.374	10.37	1	M+H-2H2O	Positive	264320	497.29	2.8707e-12	11.542	2.3226e-11	2 - 1; 3 - 1; 2 - 3	Trophozoite-biased metabolites
22	Glu His Met Tyr	617.179	7	0	M+K	Positive	130099	493.51	3.0036e-12	11.522	2.4222e-11	2 - 1; 3 - 1; 2 - 3	Trophozoite-biased metabolites
23	Ile Leu Thr Trp	530.299	8.58	2	M-H	Negative	163417	490	3.1334e-12	11.504	2.4987e-11	2 - 1; 3 - 1; 2 - 3	Trophozoite-biased metabolites
24	PS(15:0/14:0)	676.452	11.34	4	M+H-H2O	Positive	77804	488.02	3.2096e-12	11.494	2.5473e-11	2 - 1; 3 - 1; 2 - 3	Trophozoite-biased metabolites
25	Val Gln Met Met Thr	589.248	1.09	0	M-H2O-H	Negative	264761	487.55	3.2279e-12	11.491	2.5578e-11	2 - 1; 3 - 1; 2 - 3	Trophozoite-biased metabolites
26	PA(13:0/18:4(6Z,9Z,12Z,15Z))	607.379	10.85	4	M-H2O-H	Negative	81245	485.15	3.3238e-12	11.478	2.6171e-11	2 - 1; 3 - 1; 2 - 3	Trophozoite-biased metabolites
27	PS(13:0/12:0)	618.376	10.91	2	M-H2O-H	Negative	77732	473.48	3.8395e-12	11.416	2.931e-11	2 - 1; 3 - 1; 2 - 3	Trophozoite-biased metabolites
28	Glu Glu Met Ile Ala	590.25	1.09	0	M-H	Negative	264790	440.81	5.8633e-12	11.232	4.1941e-11	2 - 1; 3 - 1; 2 - 3	Trophozoite-biased metabolites
29	Tyr Val Arg Pro Leu	664.416	10.05	2	M+NH4	Positive	264801	437.48	6.1331e-12	11.212	4.3497e-11	2 - 1; 3 - 1; 2 - 3	Trophozoite-biased metabolites
30	PA(13:0/20:4(5Z,8Z,11Z,14Z))	637.423	10.53	0	M+H-H2O	Positive	81250	430.12	6.7804e-12	11.169	4.6956e-11	2 - 1; 3 - 1; 2 - 3	Trophozoite-biased metabolites
31	2-hydroxy-2-butenedioic acid	112.987	0.3	3	M-H2O-H	Negative	36006	429.32	6.8562e-12	11.164	4.735e-11	2 - 1; 3 - 1; 2 - 3	Trophozoite-biased metabolites
32	PG(20:5(5Z,8Z,11Z,14Z,17Z)/17:2(9Z,12Z))	759.4629	11.7	4	M-H2O-H	Negative	79483	427.06	7.0729e-12	11.15	4.8645e-11	2 - 1; 3 - 1; 2 - 3	Trophozoite-biased metabolites
33	TG(17:0/18:3(9Z,12Z,15Z)/20:0)	898.795	0.95	5	M+	Positive	36836	411.95	8.7531e-12	11.058	5.7968e-11	2 - 1; 3 - 1; 2 - 3	Trophozoite-biased metabolites
34	PS(15:0/12:0)	666.431	9.94	4	M+H	Positive	77803	410.24	8.9705e-12	11.047	5.925e-11	2 - 1; 3 - 1; 2 - 3	Trophozoite-biased metabolites
35	Lys Arg Thr Met	552.329	9.44	0	M+NH4	Positive	173409	407.75	9.3001e-12	11.032	6.1185e-11	2 - 1; 3 - 1; 2 - 3	Trophozoite-biased metabolites
36	Tyr Val Gly Arg Leu	624.385	9.83	3	M+NH4	Positive	264736	400.9	1.028e-11	10.988	6.6495e-11	2 - 1; 3 - 1; 2 - 3	Trophozoite-biased metabolites
37	Ala Leu Arg Pro	436.267	10.67	1	M-H2O-H	Negative	107372	389.22	1.2243e-11	10.912	7.7001e-11	2 - 1; 3 - 1; 2 - 3	Trophozoite-biased metabolites
38	PG(13:0/18:3(6Z,9Z,12Z))	667.435	9.94	0	M+H-2H2O	Positive	78904	383.88	1.3284e-11	10.877	8.251e-11	2 - 1; 3 - 1; 2 - 3	Trophozoite-biased metabolites
39	32:5(17Z,20Z,23Z,26Z,29Z)	515.382	14.6	3	M+2Na-H	Positive	74370	363.92	1.8208e-11	10.74	1.066e-10	2 - 1; 3 - 1; 2 - 3	Trophozoite-biased metabolites
40	N-propyl-16,16-dimethyl-5Z,8Z,11Z,14Z-docosatetraenoyl amine	424.355	9.31	0	M+Na	Positive	36715	352.12	2.2116e-11	10.655	1.2609e-10	2 - 1; 3 - 1; 2 - 3	Trophozoite-biased metabolites
41	PS(14:1(9Z)/15:1(9Z))	688.418	12.37	2	M-H	Negative	77777	346.1	2.4485e-11	10.611	1.3709e-10	2 - 1; 3 - 1; 2 - 3	Trophozoite-biased metabolites
42	PA(20:5(5Z,8Z,11Z,14Z,17Z)/13:0)	651.403	10.12	0	M-H+	Positive	81814	345.68	2.4661e-11	10.608	1.3762e-10	2 - 1; 3 - 1; 2 - 3	Trophozoite-biased metabolites
43	Galabiosylceramide (d18:1/25:0)	968.739	1	1	M-H2O-H	Negative	7100	344.51	2.5159e-11	10.599	1.4022e-10	2 - 1; 3 - 1; 2 - 3	Trophozoite-biased metabolites
44	His Arg Lys Lys	609.394	10.81	1	M+ACN+H	Positive	157247	341.66	2.6422e-11	10.578	1.4614e-10	2 - 1; 3 - 1; 2 - 3	Trophozoite-biased metabolites
45	34:6(16Z,19Z,22Z,25Z,28Z,31Z)	496.428	8.81	0	M+	Positive	74378	327.95	3.3635e-11	10.473	1.8044e-10	2 - 1; 3 - 1; 2 - 3	Trophozoite-biased metabolites
46	Gly Arg Pro Arg	526.32	1.17	1	M+ACN+H	Positive	149333	322.56	3.7084e-11	10.431	1.9559e-10	2 - 1; 3 - 1; 2 - 3	Trophozoite-biased metabolites
47	PS(12:0/14:1(9Z))	650.4	10.1	4	M+H	Positive	77710	301.86	5.4804e-11	10.261	2.7623e-10	2 - 1; 3 - 1; 2 - 3	Trophozoite-biased metabolites
Schizont-biased metabolites
1	2-Deoxy-D-ribose 1,5-bisphosphate	292.984	1	3	M-H	Negative	66127	2508.4	1.8461e-16	15.734	1.3187e-14	2 - 1; 3 - 1; 3 - 2	Schizont-biased metabolites
2	Ile Lys Pro Asn	469.279	14.21	2	M-H	Negative	162930	2167.5	4.4251e-16	15.354	2.5991e-14	2 - 1; 3 - 1; 3 - 2	Schizont-biased metabolites
3	Myristic acid	227.201	11.42	1	M-H	Negative	196	1192.3	1.5759e-14	13.802	3.6312e-13	2 - 1; 3 - 1; 3 - 2	Schizont-biased metabolites
4	Asp Pro Lys Lys	485.273	11.36	0	M-H	Negative	124448	794.28	1.7761e-13	12.751	2.4736e-12	2 - 1; 3 - 1; 3 - 2	Schizont-biased metabolites
5	2-glyceryl-PGD2	425.254	13.95	0	M-H	Negative	36230	743.78	2.6261e-13	12.581	3.341e-12	2 - 1; 3 - 1; 3 - 2	Schizont-biased metabolites
6	(+)-Isostearic acid	283.264	14.93	2	M-H	Negative	4293	508.65	2.511e-12	11.6	2.0752e-11	2 - 1; 3 - 1; 3 - 2	Schizont-biased metabolites
7	Glu Leu Ile	354.203	10.4	0	M-H2O-H	Negative	23493	501.35	2.7357e-12	11.563	2.2314e-11	2 - 1; 3 - 1; 3 - 2	Schizont-biased metabolites
8	PIP2(16:0/16:0)	951.44	1.13	0	M-H2O-H	Negative	61410	490.21	3.1254e-12	11.505	2.4963e-11	2 - 1; 3 - 1; 3 - 2	Schizont-biased metabolites
9	TG(17:1(9Z)/18:3(9Z,12Z,15Z)/19:0)	900.805	0.96	4	M+NH4	Positive	36831	488.8	3.1795e-12	11.498	2.5314e-11	2 - 1; 3 - 1; 3 - 2	Schizont-biased metabolites
10	PA(15:1(9Z)/20:3(8Z,11Z,14Z))	647.445	8.89	0	M+H-2H2O	Positive	81347	470.78	3.9717e-12	11.401	3.0272e-11	2 - 1; 3 - 1; 3 - 2	Schizont-biased metabolites
11	2-Hexyldecanoic acid	255.233	13.17	1	M-H	Negative	24084	462.54	4.4099e-12	11.356	3.3108e-11	2 - 1; 3 - 1; 3 - 2	Schizont-biased metabolites
12	Pro Arg Arg	426.257	13.96	2	M-H	Negative	16005	385.52	1.2953e-11	10.888	8.0856e-11	2 - 1; 3 - 1; 3 - 2	Schizont-biased metabolites
