# Supplementary material for: Mass spectrometry-based metabolomics uncovers distinct metabolic signatures and potential therapeutic targets in Plasmodium knowlesi
Source: PLoS One. 2025 Nov 13;20(11):e0337058. doi: 10.1371/journal.pone.0337058 (PMC12614518; doi:10.1371/journal.pone.0337058)
Supplement: S1 Appendix — (ZIP) [file pone.0337058.s001.zip › Supplementary information/S3 Table.xlsx]

## Sheet: Sheet1
S3 Table Percentage identity of proteins involved in glycerophospholipid metabolism of P. knowlesi.
2,3-bisphosphoglycerate-dependent phosphoglycerate mutase
	P. knowlesi	P. falciparum	P. vivax	P. malariae	P. ovale	H. sapiens
P. knowlesi	100	92	96	90.8	95.6	54
P. falciparum	92	100	94	94	95.6	56.8
P. vivax	96	94	100	93.2	97.6	55.6
P. malariae	90.8	94	93.2	100	93.2	56
P. ovale	95.6	95.6	97.6	93.2	100	55.6
H. sapiens	54	56.8	55.6	56	55.6	100
Serine hydroxymethyltransferase, putative
	P. knowlesi	P. falciparum	P. vivax	P. malariae	P. ovale	H. sapiens
P. knowlesi	100	83.26	91.86	87.1	86.43	49.1
P. falciparum	83.26	100	83.48	85.07	85.75	46.34
P. vivax	91.86	83.48	100	88.69	87.56	48.19
P. malariae	87.1	85.07	88.69	100	89.14	47.51
P. ovale	86.43	85.75	87.56	89.14	100	47.29
H. sapiens	49.1	46.34	48.19	47.51	47.29	100
5-aminolevulinate synthase
	P. knowlesi	P. falciparum	P. vivax	P. malariae	P. ovale	H. sapiens
P. knowlesi	100	68.83	83.31	69.52	70.46	38.86
P. falciparum	68.83	100	68.08	69.79	68.57	36.96
P. vivax	83.31	68.08	100	68.95	70.48	38.86
P. malariae	69.52	69.79	68.95	100	68.24	37.06
P. ovale	70.46	68.57	70.48	68.24	100	36.39
H. sapiens	38.86	36.96	38.86	37.06	36.39	100
Aminomethyltransferase
	P. knowlesi	P. falciparum	P. vivax	P. malariae	P. ovale	H. sapiens
P. knowlesi	100	75	91.75	81.16	81.16	36.22
P. falciparum	75	100	74.75	76.38	74.62	34.35
P. vivax	91.75	74.75	100	79.65	80.15	36.99
P. malariae	81.16	76.38	79.65	100	84.67	35.04
P. ovale	81.16	74.62	80.15	84.67	100	36.41
H. sapiens	36.22	34.35	36.99	35.04	36.41	100
Glycine cleavage system H protein
	P. knowlesi	P. falciparum	P. vivax	P. malariae	P. ovale	H. sapiens
P. knowlesi	100	65.48	92.89	69.54	63.96	28.97
P. falciparum	65.48	100	66.5	67.17	65.48	28.28
P. vivax	92.89	66.5	100	69.54	62.38	30.2
P. malariae	69.54	67.17	69.54	100	69.54	26.9
P. ovale	63.96	65.48	62.38	69.54	100	26.17
H. sapiens	28.97	28.28	30.2	26.9	26.17	100
Dihydrolipoyl dehydrogenase
	P. knowlesi	P. falciparum	P. vivax	P. malariae	P. ovale	H. sapiens
P. knowlesi	100	59.31	76.85	65.45	59.78	30.64
P. falciparum	59.31	100	57.35	74.82	62.95	31.57
P. vivax	76.85	57.35	100	63.27	59.24	30.64
P. malariae	65.45	74.82	63.27	100	69.15	29.26
P. ovale	59.78	62.95	59.24	69.15	100	31.72
H. sapiens	30.64	31.57	30.64	29.26	31.72	100
