# Supplementary material for: Mass spectrometry-based metabolomics uncovers distinct metabolic signatures and potential therapeutic targets in Plasmodium knowlesi
Source: PLoS One. 2025 Nov 13;20(11):e0337058. doi: 10.1371/journal.pone.0337058 (PMC12614518; doi:10.1371/journal.pone.0337058)
Supplement: S1 Appendix — (ZIP) [file pone.0337058.s001.zip › Supplementary information/S4 Table.xlsx]

## Sheet: Sheet1
S4 Table. Percentage identity of proteins involved in phosphatidylinositol signaling system of P. knowlesi.
Phosphatidylinositol 4-kinase A
	P. knowlesi	P. falciparum	P. vivax	P. malariae	P. ovale	H. sapiens
P. knowlesi	100	39.4	70.48	46.02	43.55	20.25
P. falciparum	39.4	100	38.62	44.24	40.55	19.7
P. vivax	70.48	38.62	100	44.82	42.48	21.96
P. malariae	46.02	44.24	44.82	100	48.34	20.48
P. ovale	43.55	40.55	42.48	48.34	100	20.8
H. sapiens	20.25	19.7	21.96	20.48	20.8	100
Phosphatidylinositol 3-kinase
	P. knowlesi	P. falciparum	P. vivax	P. malariae	P. ovale	H. sapiens
P. knowlesi	100	46.41	75.09	49.59	49.08	34.3
P. falciparum	46.41	100	46.24	45.36	48.8	33.85
P. vivax	75.09	46.24	100	50.34	49.81	35.98
P. malariae	49.59	45.36	50.34	100	52.17	34.14
P. ovale	49.08	48.8	49.81	52.17	100	36.59
H. sapiens	34.3	33.85	35.98	34.14	36.59	100
CDP-diacylglycerol--inositol 3-phosphatidyltransferase
	P. knowlesi	P. falciparum	P. vivax	P. malariae	P. ovale	H. sapiens
P. knowlesi	100	77.29	93.24	72.95	76.81	N/A
P. falciparum	77.29	100	77.29	75.85	78.26	N/A
P. vivax	93.24	77.29	100	71.98	77.29	N/A
P. malariae	72.95	75.85	71.98	100	79.71	N/A
P. ovale	76.81	78.26	77.29	79.71	100	N/A
H. sapiens	N/A	N/A	N/A	N/A	N/A	N/A
Diacylglycerol kinase (ATP)
	P. knowlesi	P. falciparum	P. vivax	P. malariae	P. ovale	H. sapiens
P. knowlesi	100	48.13	75.02	51.35	51.17	27.62
P. falciparum	48.13	100	46.69	52.52	49.07	25.22
P. vivax	75.02	46.69	100	50.73	49.92	26.83
P. malariae	51.35	52.52	50.73	100	50.6	26.26
P. ovale	51.17	49.07	49.92	50.6	100	26.56
H. sapiens	27.62	25.22	26.83	26.26	26.56	100
Calmodulin
	P. knowlesi	P. falciparum	P. vivax	P. malariae	P. ovale	H. sapiens
P. knowlesi	100	99.33	100	99.33	100	93.67
P. falciparum	99.33	100	99.33	100	99.33	92.41
P. vivax	100	99.33	100	99.33	100	93.67
P. malariae	99.33	100	99.33	100	99.33	92.41
P. ovale	100	99.33	100	99.33	100	93.67
H. sapiens	93.67	92.41	93.67	92.41	93.67	100
Cytidine diphosphate-diacylglycerol synthase
	P. knowlesi	P. falciparum	P. vivax	P. malariae	P. ovale	H. sapiens
P. knowlesi	100	55.61	84.93	57	61.42	30.93
P. falciparum	55.61	100	56.04	54.64	58.91	31.97
P. vivax	84.93	56.04	100	59.31	62.11	31.86
P. malariae	57	54.64	59.31	100	63.17	33.49
P. ovale	61.42	58.91	62.11	63.17	100	32.17
H. sapiens	30.93	31.97	31.86	33.49	32.17	100
Inositol-hexakisphosphate 5-kinase
	P. knowlesi	P. falciparum	P. vivax	P. malariae	P. ovale	H. sapiens
P. knowlesi	100	42.02	72.14	40.36	43.94	36.21
P. falciparum	42.02	100	41.97	41.33	38.43	32.7
P. vivax	72.14	41.97	100	42.29	43.42	36.49
P. malariae	40.36	41.33	42.29	100	43.1	33.85
P. ovale	43.94	38.43	43.42	43.1	100	35.32
H. sapiens	36.21	32.7	36.49	33.85	35.32	100
